# Supplementary material for: Clozapine treatment and risk of COVID-19 infection: retrospective cohort study
Source: Br J Psychiatry. 2021 Jul;219(1):368–74. doi: 10.1192/bjp.2020.151 (PMC7417985; doi:10.1192/bjp.2020.151)
Supplement: Supplementary file 1 [file S0007125020001518sup001.zip]

Archive with 6 entries (6 files):
- S0007125020001518sup001.docx
- S0007125020001518sup002.pdf
- S0007125020001518sup003.pdf
- S0007125020001518sup004.pdf
- S0007125020001518sup005.pdf
- S0007125020001518sup006.pdf
